# Supplementary material for: Antiaging Potential of Lipophilic Extracts of Caulerpa prolifera
Source: Mar Drugs. 2025 Feb 14;23(2):83. doi: 10.3390/md23020083 (PMC11857742; doi:10.3390/md23020083)
Supplement: Supplementary file 1 [file marinedrugs-23-00083-s001.zip]

Archive with 1 entries (1 files):
- marinedrugs-3422518-supplementary.pdf
